# Supplementary material for: SMARCA4-deficient NSCLC treated with first-line tislelizumab and fruquintinib achieved remarkable tumor regression: case report and literature review
Source: Front Immunol. 2025 Apr 17;16:1521828. doi: 10.3389/fimmu.2025.1521828 (PMC12043563; doi:10.3389/fimmu.2025.1521828)
Supplement: Supplementary file 1 [file DataSheet1.zip]

Archive with 5 entries (4 files):
- Peer Review Only/
- Peer Review Only/Data Sheet 1.PDF
- Peer Review Only/Data Sheet 2.PDF
- Peer Review Only/Source data and figures.DOCX
- Peer Review Only/Supplementary Figure 1.DOCX
